# Supplementary material for: Systematic Evaluation of the Patient-Reported Outcome (PRO) Content of Clinical Trial Protocols
Source: PLoS One. 2014 Oct 15;9(10):e110229. doi: 10.1371/journal.pone.0110229 (PMC4198237; doi:10.1371/journal.pone.0110229)
Supplement: Appendix S1 — Full PRO protocol checklist. (XLSX) [file pone.0110229.s001.xlsx]

## Sheet: Appendix 2 - Full PRO checklist
	SPIRIT HEADINGS	CODE	Patient-Reported Outcome (PRO) checklist items (in bold) and sub-categories	Original checklist wording
	ADMINISTRATIVE INFORMATION
	Roles & Responsibilities
		P1	ROLES & RESPONSIBILITIES OF PRO PERSONNEL IDENTIFIED?
		P1a	Research nurse involved in protocol development?	Research nurses should be involved in protocol development (I7)
		P1b	Composition, roles and responsibilities of PRO study coordinator outlined?	Name the QOL sub-study coordinator/manager/assistant/officer- include contact details & institution (A1 + A2)
		P1c	Composition, roles and responsibilities of other PRO personnel outlined?	The involvement of personnel other than those listed in the study should be specified (e.g. Psychologists, social workers etc) 51a
		P1d	PRO expert named on Trial Management Group?	PRO Expert named on Trial Management Group/TMC (from Mel)
	INTRODUCTION
	Background & Rationale
		P2	BACKGROUND PRO-SPECIFIC INFORMATION PROVIDED?
		P2a	Describes what is currently known about PROs in this area and explain the gaps in literature?	Describe what is currently known about QOL in this area and explain the gaps in literature (D1)
		P2b	Describes the population of interest for the PRO?	Describe the population of interest (D4)
		P3	PRO-SPECIFIC RATIONALE PROVIDED?
		P3a	Description of why PROs have been included appropriate to the study population, intervention, context objectives and setting provided?	Describe why PROs have been included appropriate to the study population, intervention, context objectives and setting (F6)
		P3b	Clinical justification for PRO assessment provided?	Justify relevance of assessing HRQL for disease and population under investigation? (D8)
		P4	PRO-SPECIFIC HYPOTHESIS PROVIDED?
		P4a	PRO hypothesis provided? e.g. superior intervention/negative impact of intervention/equivalence	Provide a hypothesis about QOL- e.g. superior intervention/negative impact of intervention/equivalence (D5) State the QOL hypothesis (and corresponding null hypothesis) and to which outcome the hypothesis relates (E2)
		P5	PRO-SPECIFIC OBJECTIVES STATED (IN RELATION TO DIMENSIONS, POPULATION AND TIMEFRAME)?	Identify QOL as an objective/state research objective of HRQL component in relation to dimensions, population and timeframe (C2)
		P5a	Stated whether study exploratory or confirmatory?	State whether the study is exploratory or confirmatory (E1)
		P5b	Core outcome set symptoms included? (for Comparative Effectiveness Research)	Protocols addressing comparative effectiveness research in oncology should include Core Outcome Set symptoms (F4)
	METHODS: PARTICIPANTS, INTERVENTIONS AND OUTCOMES
		P6	DETAILS & RATIONALE OF PRO STUDY SAMPLE/SETTING PROVIDED?
		P6a	Description and rationale of sampling method provided? (representativeness of population and/or centres, as appropriate)	Description and rationale of sampling method (representativeness of population and/or centres, as appropriate) D9D40
		P7	PRO CONSIDERATIONS DISCUSSED IN THE ELIGIBILITY CRITERIA?
		P7a	Described patient eligibility criteria for PRO assessment?	Describe patient eligibility criteria (F16)
		P7b	PRO inclusion criteria outlined?	State the Inclusion/exclusion criteria for QOL endpoint(s) and analyses (e.g., language/reading requirements) (I2)
		P7c	PRO exclusion criteria outlined?	State the Inclusion/exclusion criteria for QOL endpoint(s) and analyses (e.g., language/reading requirements) (I2)
		P7d	Specified if PRO completion a pre-randomisation eligibility condition?	Specify if QOL completion is a pre-randomisation eligibility condition (H8)
	INTERVENTION
		P8	PRO ENDPOINT SPECIFIED?
		P8a	PRO identified as endpoint?	Identify QOL as an endpoint (J1)
		P8b	Role of PRO endpoint defined (primary, important secondary, exploratory)?	Define the role of the PRO endpoint (primary, important secondary, exploratory) J4D6B1
		P8c	Constructs used to evaluate the intervention outlined (e.g. overall Quality of Life (QOL), specific domain, specific symptom)?	Describe the constructs used to evaluate the intervention e.g. overall QOL, specific domain, specific symptom D3
		P8d	Primary time-point for analysis/timeframe of interest specified?	Specify the timeframe of interest/primary time-point for analysis/ longitudinal or AUC and rationale for this H2
		P8e	Included a conceptual model to define exactly what is being measured, which domains are covered and what is the intended Health-Related Quality of Life (HRQL) Claim?	Include a conceptual model to define exactly what is being measured, which domains are covered and what is the intended HRQL Claim E4O1O2
		P9	TIMING OF PRO ASSESSMENTS SPECIFIED?
		P9a	Assessment timings for each Patient-Reported Outcome Measure (PROM) included in main protocol schedule?	Include QOL assessment timings in main protocol schedule of assessments. Specify which measures will be used at each assessment. (H3+H5)
		P9b	Specified if baseline assessment is pre-randomisation?	Specify if baseline assessment is pre-randomisation (H9)
		P9c	Specified time windows for each PRO assessment?	Specify acceptable time windows for each assessment (H4)
		P9d	Specified timing of questionnaire delivery (before/whilst/after seeing clinician)?	Specify standardized timing of questionnaire delivery (before/whilst/after seeing clinician?) (H7)
		P9e	outlined standardised order for administration of PRO and clinical assessments?	Outline standardised order for administration of PRO and clinical assessments H11
		P9f	Open label trials: is PRO administered before other clinical assessments or procedures?	For open label trials - PRO instruments administered in a clinic visit should be administered before other clinical assessments or procedures H10
		P9g	Is PRO assessment at baseline and at end of study (or withdrawal)?	Minimum at baseline, end of study or at withdrawal (H13)
		P9h	Are clinical and PRO assessment conducted simultaneously?	Conduct clinical and QOL assessment simultaneously (F15)
		P10	TIMINGS OF PRO ASSESSMENT JUSTIFIED?
		P10a	Timings justified in relation to research question/hypothesis?	HAVE SPLIT UP ELEMENTS OF THE FOLLOWING TWO ITEMS: Timing should link to research questions, length of recall, disease/Tx natural history, planned analysis/ must be fair for both arms (H12) and Specify the timing of QOL assessments [this first bit is above in major category - DK] - link to hypotheses (H1)
		P10b	Timings justified in relation to length of recall?
		P10c	Timings justified in relation to intervention/natural history?
		P10d	Timings justified in relation to planned analysis?
		P10e	Established timings fair for both arms of study (e.g. similar times in relation to the date of randomisation)?	Long-term assessments in different treatment groups should be at similar times in relation to the date of randomisation to avoid bias (H15)
		P11	PRO SAMPLE SIZE DISCUSSED & JUSTIFIED?
		P11a	Specified the sample size and power requirements?	State the sample size and power requirements - [SPLIT - DK] plus rationale/objectives/hypothesis K1
		P11b	Justified sample size/power (with reference to rationale/objectives/hypothesis as appropriate)?
		P11c	Strategy for selection of subset of patients in trial for PRO assessment defined and justified?	If the sample size required for HRQL assessment is substantially less than for primary endpoint an unbiased strategy for selection of a subset of patients in whom HRQL will be assessed is possible provided that this strategy is clearly defined and justified in the protocol K15
	METHODS: ASSIGNMENT OF INTERVENTIONS (FOR CONTROLLED TRIALS)
	BLINDING
		P12	PROs DISCUSSED IN RELATION TO BLINDING?
		P12a	Detailed use of PRO administration techniques to minimise the possibility of unblinding?	In a blinded study detail the use of PRO administration techniques to minimise the possibility of unblinding G29
		P12b	Specified that PRO interviewers be blind to intervention?	Research protocol must specify that interviewers be blind to intervention G38
	METHODS: DATA COLLECTION, MANAGEMENT AND ANALYSIS
	Data Collection Methods
		P13	PRO INSTRUMENT IDENTIFIED & DESCRIBED?	PRO INSTRUMENT IDENTIFIED?
		P13a	Described the questionnaire(s) (including, number of items/domains, instrument scaling/scoring)?	[split - also see below] Describe the questionnaire(s) (including, number of items/domains, instrument scaling/scoring, reliability, content and construct validity, responsiveness, sensitivity, respondent burden, cultural adaptation/validity, recall period)+/- validation plan if appropriate F1bf7F13 Detail availability of instrument in different languages and their use on the study Q1
		P13b	Described the administration of different PROMs to subgroups of patients (if appropriate)?	If appropriate describe administering different QOL forms to subgroups of patients (F17)
		P13c	Detailed availability of instrument in different languages and their use on the study (if appropriate)?
		P14	CHOICE OF PROM JUSTIFIED IN RELATION TO STUDY HYPOTHESES?	CHOICE OF INSTRUMENT JUSTIFIED
		P14a	Justification provided for specified PROs - linked to hypotheses via specific domains/items?	Specify which QOL questionnaires will be used - Link to clinical justifications and hypotheses via specific domains/items (F1+F5+14a)
		P14b	Justification provided for PROM recall period (link to treatment effects)?	Describe PROM recall period - link to treatment effects I3
		P15	CHOICE OF PROM JUSTIFIED IN RELATION TO MEASUREMENT PROPERTIES?
		P15a	Provided evidence of PROM reliability?	[split] Describe the questionnaire(s) (including, number of items/domains, instrument scaling/scoring, reliability, content and construct validity, responsiveness, sensitivity, respondent burden, cultural adaptation/validity, recall period)+/- validation plan if appropriate F1bF7
		P15b	Provided evidence of PROM validity?	[split] Describe the questionnaire(s) (including, number of items/domains, instrument scaling/scoring, reliability, content and construct validity, responsiveness, sensitivity, respondent burden, cultural adaptation/validity, recall period)+/- validation plan if appropriate F1bF7
		P15c	Provided evidence of PROM content and/or construct validity?	[split] Describe the questionnaire(s) (including, number of items/domains, instrument scaling/scoring, reliability, content and construct validity, responsiveness, sensitivity, respondent burden, cultural adaptation/validity, recall period)+/- validation plan if appropriate F1bF8
		P15d	Provided evidence of PROM responsiveness?	[split] Describe the questionnaire(s) (including, number of items/domains, instrument scaling/scoring, reliability, content and construct validity, responsiveness, sensitivity, respondent burden, cultural adaptation/validity, recall period)+/- validation plan if appropriate F1bF9
		P15e	Provided evidence of PROM sensitivity?	[split] Describe the questionnaire(s) (including, number of items/domains, instrument scaling/scoring, reliability, content and construct validity, responsiveness, sensitivity, respondent burden, cultural adaptation/validity, recall period)+/- validation plan if appropriate F1bF10
		P15f	References provided for all measurement property claims?	Provide references for the validity, reliability and responsiveness of the instrument (may be more succinct with refs if PROM widely used) F2 References should be provided to support key statements K24
		P15g	Provided evidence of PROM cultural adaptation/validity?	[split] Describe the questionnaire(s) (including, number of items/domains, instrument scaling/scoring, reliability, content and construct validity, responsiveness, sensitivity, respondent burden, cultural adaptation/validity, recall period)+/- validation plan if appropriate F1bF11
		P15h	International trials: provided evidence of cultural validity of questionnaire, documented of any procedures/events that differ across countries and provided evidence of cross cultural equivalence?	International trials should include cultural validity of questionnaire, documentation of any procedures/events that differ across countries, analysis of cross culture equivalence I10
		P15i	Discussed plan for the validation of PROM measurement properties (if appropriate)?	[split] Describe the questionnaire(s) (including, number of items/domains, instrument scaling/scoring, reliability, content and construct validity, responsiveness, sensitivity, respondent burden, cultural adaptation/validity, recall period)+/- validation plan if appropriate F1bF14F11F9
		P16	CHOICE OF PROM JUSTIFIED IN RELATION TO ACCEPTABILITY & PATIENT BURDEN?
		P16a	Provided evidence of PROM acceptability?	[split] Describe the questionnaire(s) (including, number of items/domains, instrument scaling/scoring, reliability, content and construct validity, responsiveness, sensitivity, respondent burden, cultural adaptation/validity, recall period)+/- validation plan if appropriate F1bF13
		P16b	Discussed PROM questionnaire completion time/respondent burden?	[split] Describe the questionnaire(s) (including, number of items/domains, instrument scaling/scoring, reliability, content and construct validity, responsiveness, sensitivity, respondent burden, cultural adaptation/validity, recall period)+/- validation plan if appropriate F1bF12G41H6H14
		P17	PRO DATA COLLECTION PLAN INCLUDED?	Include a pre-specified data collection plan G4
		P17a	Specified mode of PRO assessment (pencil and paper, online, etc)?	Specify how QOL will be assessed - pencil and paper, online, etc G1
		P17b	Specified site of PRO assessment (clinic, home etc)?	Specify where QOL will be assessed - clinic, home, etc G2
		P17c	Specified if PROM to be used in other languages (if so, which) and how patients will be managed if translations unavailable?	Specify whether the QOL instrument will be used in other languages – if so, which? G3 specify how patients will be managed if translations unavailable? I8
		P17d	Specified location of PROM completion (e.g. quiet/private area)?	Specify location (e.g. quiet area [an example but not formal recommendation]) G8
		P17e	Specified who would administer the PROM?	State who will administer the measure (e.g., a physician, nurse etc) G17A
		P17f	Specified if assistance and/or proxy assessments are permitted (and what level of assistance allowed)?	Specify if help and or proxy assessments are permitted (and what level of assistance allowed) G18 Substantiate use of proxies (conditions under which proxy permissible) G47
		P17g	Specified plans to ensure privacy and confidentiality of planned data collection?	Ensure privacy and confidentiality of planned data collection G36+I6
		P18	PRO DATA COLLECTION GUIDELINES/TRAINING INFORMATION PROVIDED FOR TRIAL PERSONNEL?
		P18a	PRO data collection guidelines and/or training information provided for trial staff?	Provide guidelines and/or training plan for PRO data collection G6G50a Specify procedures for minimising inconsistencies in trial conduct G42 Training manual with written instructions for staff responsible for administering Q's should be provided (e.g. investigators guide/booklet/QL manual/QL assessment schedule/Manual of operations) N1 Training manual should include guidelines for handling commo…
		P18b	Included information for trial personnel regarding the importance of PRO to the trial?	A plan should be included in protocol for systematically training and reg contacting local site personnel to assure that they understand the content and importance of collecting PRO data. Ideally coordinated by a lead data manager who monitors patient adherence in real time and communicates with sites if patient non-adherent.
		P18c	Interviewer guidelines and/or training information provided for PRO administered by interview?	Provide interviewer training plan/format guidelines for PROs administered by interviewer (plus guidance on recording of the interview) G31
		P18d	Instructions provided on how the patient should complete PROM?	Provide instructions on how the patient should complete the form (e.g. without conferring with friends/relatives, all questions should be answered even if the patient feels them to be irrelevant etc) G5+G30
		P18e	Included instructions for trial personnel to give patients a full explanation about PRO assessment procedures?	Instruct site staff to give patients a full explanation about QoL assessment procedures G48
		P18f	Included instructions for trial personnel to routinely record the source of PRO data in studies that allow proxies?	Instruct site staff to routinely record the source of PRO data in studies that allow proxies G25
		P18g	Included instructions for trial personnel to routinely record whether PRO assessment completed?	Instruct site staff to routinely record (on clinical follow-up form) whether QOL assessment completed G26
		P18h	Included instructions for trial personnel to routinely record if the patient needed help to complete the questionnaire?	Instruct site staff to routinely record (on clinical follow-up form) if the patient needed help to complete the questionnaire G24
		P18i	Included instructions for trial personnel to routinely record the reasons for any missing data?	Instruct site staff to routinely record (on clinical follow-up form) the reasons for any missing data G27
		P18j	Included instructions for trial personnel to record the specific mode of PRO administration (in mixed-mode studies)?	Instruct data collection staff to record the specific mode of PRO administration (in studies with mixed modes of PRO data collection) G28
		P18k	Included instructions regarding access to any PRO-specific online training modules (if appropriate)?	Provide online training and state in the protocol how this will be accessed G49
		P18L	Outlined process for certification (and re-certification) for trial personnel conducting PRO assessment?	Describe process for certification (and re-certification) for staff conducting PRO assessment G54
		P18m	Described procedure for updated/continuous PRO instruction/training of trial personnel (needed due to staff changes)?	Specify procedures for continuous QOL instruction/training of staff (needed due to staff changes) G56
		P18n	Included instructions for clinical investigators regarding patient supervision?	Instructions for clinical investigators regarding patient supervision G32
		P19	PLANS TO MINIMISE AVOIDABLE MISSING DATA PROVIDED?	prespecified procedures in protocol to avoid/minimise missing data G34K10
		P19a	Guidance included on the need to discuss with the patient the importance of the PRO to the trial, and of attending all follow-up PRO assessment visits?	Include guidance on discussing importance of PROs with patient G10 G9 Encourage staff to emphasise importance/rationale of QOL assessment to patients G9 Ensure patients understand the schedule for and importance of follow up visits G45
		P19b	Outlined importance of good PRO assessment compliance?	Emphasise importance of good compliance/describe procedures to maximise compliance/minimise missing data to staff G13
		P19c	Specified importance of including PRO assessment alongside regular data collection?	Instruct staff regarding the importance of including QOL assessment alongside regular data collection G6b
		P19d	Instructed trial personnel to encourage patients to request (or bring) their PRO forms on arrival at the clinic?	Encourage pt to request their QOL forms upon arrival at the clinic G14
		P19e	Explained relevance and emphasised importance of PRO questions that might give rise to problems (e.g. sexual function questions)?	Explain relevance and emphasise importance of QOL questions that might give rise to problems (e.g. sexual function questions) G15
		P19f	Specified procedures for checking questionnaires to prevent avoidable missing data?	Specify procedures for checking questionnaires/prevention of avoidable missing data, who will check form, and how will they deal with missing questionnaire(s) or items G16 Specify that a named person at each centre (and/or centrally?) be nominated to take responsibility for admin, collection and checking of QoL forms - specify whether this is or is not the treating clinician G17
		P19g	Specified procedures for dealing with missing questionnaires or items?	Specify procedures for checking questionnaires/prevention of avoidable missing data, who will check form, and how will they deal with missing questionnaire(s) or items G16
		P19h	Specified need to ensure backup data collection staff to cover leave/absence?	Specify need to ensure backup data collection staff to cover leave/absence G21
		P19i	Specified back up plans for gathering treatment-related reasons for patients failing to report at scheduled times?	Establish back up plans for gathering treatment-related reasons for patients failing to report at scheduled times G22
		P19k	Specified process for PRO assessment at withdrawal for patients that withdraw early from a study?	Establish process for PRO assessment at withdrawal for patients that withdraw early from a study G23G43
		P19L	Specified plans to provide reminders to staff/participants to ensure baseline (and follow-up) PROMs are completed?	Provide reminders to staff to ensure baseline (and follow-up) questionnaires are completed G50
		P19m	Specified plans for following patients who go off treatment/off study?	Establish process of how to follow patients who go "off-study"/off Tx G52
		P19n	Outlined site-level incentives in-place aimed at good PROM submission rates/data quality (as well as penalties for missing data if appropriate)?	Detail/outline site-level incentives for good QOL submission rates/data quality and penalties for missing data (as appropriate) G55
		P19o	Guidance included on the need to adopt a sympathetic approach to patients who may be feeling particularly ill?	Encourage a sympathetic approach to patients who may be feeling particularly ill/ show appreciation upon completion G12
		P19p	Guidance included on the need to show appreciation to the patient upon PROM completion?	Encourage a sympathetic approach to patients who may be feeling particularly ill/ show appreciation upon completion G12
		P19q	Included strategies for minimizing the exclusion of subjects from the trial?	Strategies for minimizing the exclusion of subjects from the trial G53a
		P20	PRO-SPECIFIC QUALITY ASSURANCE (QA) DESCRIBED?	PRO SPECIFIC QA DESCRIBED
		P20a	Guidance included on data entry of PROM coding responses, missing responses or ambiguous responses?	Include guidance for data entry on coding responses, missing responses or ambiguous responses G44
		P20b	Specified how electronic PRO source will be (i) maintained, (ii) procedures for meeting regulatory requirements and (iii) ensuring data integrity and security?	Specify how an electronic PRO source will be maintained and how investigator will meet regulatory requirements and ensure data integrity and security G33
		P20c	Specified plan for data management centre to monitor compliance?	Specifiy plan to monitor compliance G24bG37
		PP20c(i)	Sub-category for above: Specified plans for lead data manager coordinated central PRO data monitoring system (aimed at identifying and rectifying potential data collection problems) to monitor patient adherence in real time and communicate with study sites in the event of non-adherence?	Specify procedures for a central PRO data monitoring system (aimed at identifying and rectifying potential data collection problems) G51 A plan should be included in protocol for systematically training and reg contacting local site personnel to assure that they understand the content and importance of collecting PRO data. Ideally coordinated by a lead data manager who monitors patient adherence …
		P20d	Specified PRO data storage and data handling/transmission procedures?	Include data collection, data storage and data handling/transmission procedures G46I4G52A
		P20e	Specified if data handling plans aligned with PROM user instructions?	Ensure plans for administration consistent with user manual G35
		P20f	Specified procedure for monitoring adherence to 'timing windows'?	Specify procedure for monitoring adherence to 'timing windows' H16
	Statistical methods
		P21	PRO STATISTICAL ANALYSIS PLAN PROVIDED?	PRO ANALYSIS PLAN SPECIFIED All analyses should be clearly defined a priori in the protocol K16K4
		P21a	Provided explanation for assumptions of PRO analyses?	Explain the assumptions of analyses.
		P21b	Included an a priori estimation of expected change in PRO score?	Include an a priori estimation of expected change in PRO score K5
		P21c	Stated the anticipated response rate/effect size?	State the anticipated response rate/effect size K2 Include an a priori estimation of expected change in PRO score K17
		P21d	Specified conditions for positive outcome?	Specify conditions for positive outcome K12
		P21e	Plans for scoring consistent with those used in development?	Plans for scoring are consistent with those used in development K14
		P21f	Specified ITT or per-protocol analysis plans for PROs?	Specify ITT or per-protocol analysis K21
		P21g	Included a priori identified summary statistics (as appropriate)?	Include a priori identified summary statistics (as appropriate) K22
		P21h	Specified minimum amount of PRO data and acceptable degree of timing deviation before compromise of study question?	Specify minimum amount of QOL data and acceptable degree of timing deviation before compromise of study question K23
		P21i	Described approach to controlling for PRO related comorbidity?	Describe approach to controlling for QOL related comorbidity K25
		P21j	Specified procedures for minimising assessment bias?	Include appropriate procedures for minimising assessment bias I9
		P21k	Described methods for scoring endpoints? Where possible, referenced scoring manuals for summated scales from questionnaires (domain-specific and/or total), and methodological papers for composite endpoints (e.g. QTWiST).	Describe methods for scoring endpoints. Where possible, reference scoring manuals for summated scales from questionnaires (domain-specific and/or total),and methodological papers for composite endpoints (e.g. QTWiST). J2K18
		P22	PLANS TO ADDRESS MULTIPLICITY OF PRO DATA PROVIDED?	PLANS TO ADDRESS MULTIPLICITY OF PRO DATA PROVIDED
		P22a	Specified plan for multiplicity/controlling type 1 error - summary measures/adjustments?	Plan for multiplicity/controlling type 1 error - summary measures/adjustments K7
		P22b	Specified sequence of testing (regulatory trials)/exploratory analyses to control for multiplicity or prespecify domains for claim?	Pre-specification of sequence of testing (regulatory trials)/exploratory analyses to control for multiplicity or prespecify domains for claim K11
		P23	PRO CLINICAL SIGNIFICANCE DEFINED?	PRO CLINICAL SIGNIFICANCE DEFINED
		P23a	Specified the criteria for statistical and clinical significance?	Specify the criteria for statistical and clinical significance K22a
		P23b	Defined clinical response/method of analysis for response/cumulative distribution function?	Define clinical response/method of analysis for response/cumulative distribution function K13
		P23c	Stated and justified minimal [Clinical] important difference/change?	State and justify minimal [Clinical] important difference/change. K3
		P23d	Provided score change meaningful to patient?	Identify and state score change meaningful to patient K9
		P23e	Described PRO responder definitions (size and duration of benefit) where relevant?	Describe QOL responder definitions (size and duration of benefit) where relevant. J3
		P23f	Specified how PRO results would be used?	Investigators should indicate how the results will be used I7a
		P24	STATISTICAL METHODS TO DEAL WITH MISSING PRO DATA DEFINED?	STATISTICAL METHODS TO DEAL WITH MISSING PRO DATA DEFINED
		P24a	Described methods for handling missing data?	Describe methods for handling missing data. K6
		P24b	Described approach to imputation?	Include approach to imputation K8
		P24c	Specified proposed sensitivity analyses for imputation methods?	Include proposed sensitivity analyses for imputation methods K20
		P24d	Specified how missing data would be described?	State how missing data will be described K19
	MONITORING
	Data monitoring
		P25	PRO DATA MONITORING DEFINED?	PRO DATA MONITORING DEFINED
		P25a	Role of DMC and QA in relation to PROs defined?	Role of DMC and QA in relation to PROs should be defined I5
		P26	PLAN FOR THE IDENTIFICATION AND MANAGEMENT OF PRO ALERTS INCLUDED?	PLAN FOR THE IDENTIFICATION AND MANAGEMENT OF PRO ALERTS INCLUDED
		P26a	Specified mechanism for alerting clinical staff about symptoms reported by patients that exceed a pre-defined level of severity and procedure for consistent/standardized management of PRO alerts?	Include an a priori plan for consistent/standardized management of PRO alerts that is clearly communicated to all appropriate trial staff G57 Specify mechanism for alerting clinical staff about symptoms reported by patients that exceed a pre-defined level of severity G20
		P26b	Included guidelines for trial personnel on where they should refer patients for appropriate help, should completion of the PROM prompt them to seek more information or support?	Provide guidance for staff on where they should refer patients for appropriate help, should completion of the QoL questionnaire prompt them to seek more information or support G6a
	ETHICS AND DISSEMINATION
		P27	PRO-SPECIFIC CONSENT INFORMATION PROVIDED?	PROVIDES PRO SPECIFIC PATIENT INFORMATION/CONSENT PROCESS
		P27a	Provided guidance on PRO-specific consent content (for example: reasons for evaluating QoL, what it will involve, risks and benefits, frequency and timing/timeframe, the need to answer all questions, the importance of completing questions without being influenced by the opinions of others)?	Explain the QOL assessment procedure within the PIS/consent (including: reasons for evaluating QoL, what it will involve, risks and benefits, frequency and timing/timeframe, the need to answer all questions, the importance of completing questions without being influenced by the opinions of others) and, if appropriate, identify if consent to QOL assessment is required for entry into the trial M1 D…
		P27b	Specified if consent to PRO assessment required for entry into the trial?	[split] if consent to QOL assessment is required for entry into the trial M1
		P27c	Provided information on who patients should contact for help in completing the questionnaire?	Inform patients who they may contact for help in completing the questionnaire M1b
		P28	PRO-SPECIFIC CONFIDENTIALITY PROCEDURES DESCRIBED?	HOW PRO DATA WILL BE USED/CONFIDENTIALITY DECSRIBED
		P28a	Specified whether PROMs will be used to influence therapy or patient management (i.e. will clinician have knowledge)?	Specify whether QOL forms will be used to influence therapy or patient management (i.e. will clinician have knowledge) G19
		P28b	Included guidance on discussing PRO confidentiality with patients (e.g. patients told how their questionnaires will be used)?	Include guidance on discussing PRO confidentiality with patients (e.g. patients told how their questionnaires will be used) G11
	Dissemination Policy
		P29	PRO DISSEMINATION POLICY OUTLINED?	PROS INCLUDED IN DISSEMINATION POLICY - Include QOL publication policy O5
		P29a	Included plans for regular feedback to participants on PRO aspect of study?	Include detailed plans for regular feedback to participants via letter/newsletter on QOL aspect of study M3
	APPENDICES
		P30	PRO INFORMATION INCLUDED IN CONSENT MATERIALS?	Explain the QOL assessment procedure within the PIS/consent (including: reasons for evaluating QoL, what it will involve, risks and benefits, frequency and timing/timeframe, the need to answer all questions, the importance of completing questions without being influenced by the opinions of others) and, if appropriate, identify if consent to QOL assessment is required for entry into the trial M1 D…
		P30a	PRO-specific information leaflet provided for patients to take away?	Patients should be provided with QOL information leaflet to take home M2
		P30b	Patient information/consent provides information for patients on what will happen to their completed questionnaires?	PIS/Consent form should inform patients what will happen to their completed questionnaires M1a
		P30c	Information on PRO assessment requirements included in the model patient information/consent form (protocol appendix)?	A sample PIS and consent form (in which QOL assessment requirements are mentioned) should be included in an appendix of the protocol (L4)
		P31	PRO ASSESSMENT CHECKLIST AND/OR FLOWSHEET PROVIDED IN APPENDIX?	Include QOL assessment checklist (include in Appendix). I1 Include a QOL Assessment checklist in a protocol appendix. L3 Include a QOL patient evaluation flow sheet in the appendix Q6 Checklist should be provided in the protocol P2
		P31a	Details about the characteristics of the PRO should included in an appendix?	Details about the characteristics of the PRO should be included in an appendix. L7
		P31b	Formal statement on PRO data collection policy included in the appendix?	Formal statement on QOL data collection policy should be included in the appendix. L8
		P31c	PRO statistical analysis Plan Provided in appendix?	Include statistical analysis plan in protocol appendix. N4
		P32	EXACT VERSION OF PROM PROVIDED IN CRF/APPENDIX (WITH TRANSLATED VERSIONS IF APPROPRIATE)?	Provide exact version/format of PROM in the protocol within the CRF (or in a separate appendix as appropriate) L5F3 A sample PIS and consent form (in which QOL assessment requirements are mentioned) should be included in an appendix of the protocol L4 Include translations of core questionnaire in appendix Q7
		P32a	Present evidence of permission to use QOL questionnaire (where applicable)	PRESENT EVIDENCE OF PERMISSION TO USE QOL QUESTIONNAIRE (WHERE APPLICABLE) L2
		P33	PROM COMPLETION INSTRUCTIONS PROVIDED IN CRF/APPENDIX?	Ensure clear written patient instructions accompany QOL/PRO questionnaire L1L6
