# Supplementary material for: Systematic Evaluation of the Patient-Reported Outcome (PRO) Content of Clinical Trial Protocols
Source: PLoS One. 2014 Oct 15;9(10):e110229. doi: 10.1371/journal.pone.0110229 (PMC4198237; doi:10.1371/journal.pone.0110229)
Supplement: Appendix S2 — Full list of PROMs used across included protocols. (XLSX) [file pone.0110229.s002.xlsx]

## Sheet: Sheet1
Appendix 2 - List of Total PROMS used in n=75 protocols
PROMS	No. (%)	Notes
Aberdeen Varicose Vein Questionnaire (AVVQ)	1 (1.33)
Acceptability Questionnaire (measure not named)	1 (1.33)
Activities of Daily Living (Barthel Index)	1 (1.33)
Activity of Daily Living (measure not named)	1 (1.33)
Adapted Client Service Receipt Inventory (CSRI)	1 (1.33)
Adherence Questionnaire (measure not named)	1 (1.33)
Adult Service Use Questionnaire (ASUS)	1 (1.33)
Anti Depressant Side Effect Checklist (ASEC)	1 (1.33)
Anxious Thoughts Inventory (AnTI)	1 (1.33)
Asthma Control Questionnaire (ACQ)	1 (1.33)
Asthma Specific Health Status Questionnaire (AQLQ - short version)	1 (1.33)
Attitudes and Beliefs about Falls Prevention (AFRIS)	1 (1.33)
A patient generated index (PGI) of aspects of life affected by a fear of falling	1 (1.33)
Bangor Life Events Schedule of Intellectual Disabilities (BLESID)	1 (1.33)
Beck Depression Inventory (BDI)	3 (4.00)
Behavioural Adherence (Self Report)	1 (1.33)
Behavioural Regulation in Exercise Questionnaire (BREQ 2)	1 (1.33)
Beliefs about Paranoia Scale (BAPS)	1 (1.33)
Birchwood Social Function Scale (SFS)	1 (1.33)
Bowel Diary	1 (1.33)
Brief Core Schema Scale (BCSS)	1 (1.33)
Bristol Activities of Daily Living Scale (BADLS) - Carer Completion	1 (1.33)
Calgary Sleep Apnoea Quality of Life Index (SAQLI) Secondary	3 (4.00)
Cambridge Exeter Repetitive Thought Scale (CERT)	1 (1.33)
Cardiff Wound Impact Schedule (CWIS)	1 (1.33)
Caregiver Burden Inventory (CBI)	1 (1.33)
Caregiver Strain Index (CSI)	1 (1.33)
Caregiver Uplift / Burden Scale - Carer Completion	1 (1.33)
Caregiving Difficulty Scale - Intellectual Disability (CDS-ID) Carer Completion	1 (1.33)
Childhood Trauma Questionnaire (CTQ)	1 (1.33)
Cleveland Clinic Score	1 (1.33)
Client Satisfaction Questionnaire	1 (1.33)
Client Service Receipt Inventory (CSRI)	1 (1.33)
Client Services Receipt Inventory (CSRI) Carer Completion	2 (2.67)
Clinical Outcomes in Routine Evaluation Outcome Measure (CORE-OM)	2 (2.67)
Cognitive Emotion Regulation Questionnaire – Short version (CERQ)	1 (1.33)
Community Healthy Activities Model Program for Seniors (CHAMPS - Activities Questionnaire for Older Adults)	1 (1.33)
ConfBal Scale (measure of balance confidence)	1 (1.33)
Connor-Davidson Resilience Scale (CD-RISC2)	1 (1.33)
Consultation Satisfaction Questionnaire (CSQ)	1 (1.33)
Contingent Valuation Questionnaire (Measure not named)	1 (1.33)
Curiosity for Internal and External Experiences	1 (1.33)
Custom PROM (subjective quality of life and satisfaction with medication 11 item scale not named)	1 (1.33)
Daily Sleep Diary	1 (1.33)
Day in the Life (DILQ)	1 (1.33)
Depressed States Checklist (DSC)	1 (1.33)
Depression Carer Self Efficacy Scale	1 (1.33)
Dermatitis Family Impact Instrument (DFI)	1 (1.33)
Dermatology Life Quality Index (DLQI)	1 (1.33)
Device Specific Quality of Life Questionnaire (not named)	1 (1.33)
Diabetes Family Responsibility Questionnaire (DFRQ)	1 (1.33)
Diabetes Specific Quality of Life (DSQOL)	1 (1.33)
Diabetes Treatment Satisfaction Questionnaire (DTSQ)	1 (1.33)
Dietary Instrument for Nutrition Education (DINE)	1 (1.33)
Disabilities of Arm Shoulder and Hand Score (DASH)	1 (1.33)
Disability Rating Index (DRI)	1 (1.33)
Dispositional Positive Emotions Scale (DPES)	1 (1.33)
Eating Disorder Examination Questionnaire (EDE-Q)	1 (1.33)
Eczema area and severity index (EASI)	1 (1.33)
Edinburgh Postnatal Depression Scale (EPDS)	1 (1.33)
EORTC QLQ-C30	1 (1.33)
Epworth Sleepiness Scale (ESS)	3 (4.00)
EQ-5D	56 (74.66)	inc 1 EQ5D 3L and 1 EQ5D 5L and 1 EQ5D_Y (young people version)
EQ-5D - Carers, proxy, parent completion	3 (4.00)	merged EQ5D Carers and EQ5D (proxy where necessary) and EQ5D (parent completion)
EUROHIS-QOL-8	1 (1.33)
European Brain Injury Qr - patient version (EBIQ-p) and relative version (EBIQ-r)	1 (1.33)
Everyday Memory Questionnaire (EMQ - Patient Version)	1 (1.33)
Everyday Memory Questionnaire (EMQ - relative version)	1 (1.33)
Exercise Expectations	1 (1.33)
Experience of Services	1 (1.33)
Fagerstrom Nictotine Dependence Questionnaire (FTND)	1 (1.33)
Falls Efficacy Scale - International (FES-I)	2 (2.67)
Family Eating and Activity Habits questionnaire (FEAHQ)	1 (1.33)
Family Emotional Involvement and Criticism Scale (FEICS)	1 (1.33)
Fear of Falling (measure not named)	1 (1.33)
Fear of Falling when Walking Numeric Rating Scale	1 (1.33)
Fecal Incontinence Quality of Life Score (FI-QOL)	1 (1.33)
Five-factor Mindfulness Questionnaire (FFMQ)	1 (1.33)
Food Frequency Questionnaires (FFQ)	1 (1.33)
Functional Assessment of Cancer Therapy-Prostate (Fact P)	1 (1.33)
Functional Outcome of Sleep Questionnaire (FOSQ)	1 (1.33)
Further Treatment Questionnaire (Measure Not Identified)	1 (1.33)
Functional Assessment of Cancer Therapy Questionnaire for Breast Cancer (FACT-B+4)	1 (1.33)
Functional Health Status Measure (OMQ-14)	1 (1.33)
General Health Questionnaire (GHQ 12)	1 (1.33)
General Health Questionnaire (GHQ12) Carer Completion	1 (1.33)
General Health Questionnaire (GHQ-30)	1 (1.33)
General Practice Physical Activity Questionnaire (GPPAQ)	1 (1.33)
General Self-efficacy Scale (GSS)	1 (1.33)
Generalised Anxiety Disorder (GAD-7)	3 (4.00)
Geriatric Depression Scale (GDS)	1 (1.33)
Geriatric Depression Scale (GDS-15)	1 (1.33)
Glasgow Anxiety Scale (GAS-ID)	1 (1.33)
Glasgow Depression Scale for people with a learning disability (GDS-LD)	1 (1.33)
Global self report measures of satisfaction with treatment (PROM not Named)	1 (1.33)
Godin Leisure Time Physical Activity Questionnaire	1 (1.33)
Guernsey community participation and leisure activities scale (GCPLAS)	1 (1.33)
Health and Social Care Resource Use Questionnaire	1 (1.33)
Health care usage and driving questionnaire (RTAs) Secondary	1 (1.33)
Health Economics Questionnaire (Measure not named)	1 (1.33)
Health Economics/Service Utilisation Questionnaire (measure not named)	1 (1.33)
Health Resource Questionnaire	1 (1.33)
Health Utilities Index (HUI)	1 (1.33)
Health Utilities Index Mark 2/3 (HUI2/3 - Parent & child completion)	1 (1.33)
Health-related Quality of Life for People with Dementia (DEMQOL)	1 (1.33)
Hospital Anxiety and Depression Scale (HADS)	9 (12.00)	including 1 - carer completion
Hypoglycemia Fear Scale (HFS)	1 (1.33)
Impact of Epilepsy Scale	1 (1.33)
Improving Access to Psychological Therapies Employment Status Questionnaire (IAPT Employment Status)	1 (1.33)
Infant or Children Dermatology Quality of Life (IDQOL or CDLQI)	1 (1.33)
Intellectual Disabilities Scale (IDDS) - Proxy (carer) completion	1 (1.33)
International Consultation on Incontinence Modular Questionnaire - Female Lower Urinary Tract Symptoms (ICIQ-FLUTS)	1 (1.33)
International Consultation on Incontinence Modular Questionnaire - Urinary Incontinence Symptoms Quality of Life (ICIQ-UIQOL)	1 (1.33)
International Consultation on Incontinence Questionnaire - Urinary Incontinence Short Form (ICIQ-UI SHORT FORM)	1 (1.33)
International Consultation on Incontinence Modular Questionnaire - Vaginal Symptoms (ICI - Vaginal Symptoms Questionnaire)	1 (1.33)
International Physical Activity Questionnaire (IPAQ)	2 (2.67)
Interpretation of Voices Inventory (IVI)	1 (1.33)
Kidney Disease Quality of Life Instrument (KDQOL)	1 (1.33)
Likert scales of patients global impression of success (0-10)	1 (1.33)
Local Pain Visual Analogue Scale (VAS)	1 (1.33)
Manchester Short Assessment of Quality of Life (MANSA)	1 (1.33)
Mastery/control over epilepsy (6 item epilepsy specific scale)	1 (1.33)
Maternal Satisfaction Questionnaire (Not Identified)	1 (1.33)
Measure of Capability Wellbeing for Adults (ICECAP A)	1 (1.33)
Medical Symptom Checklist (MSCL)	1 (1.33)
Medication Adherence (10 item sub scale from Epilepsy Self Management Scale (ESMS))	1 (1.33)
Medication Adverse Effects (2 items from QOLIE31)	1 (1.33)
Menorrhagia Multi Atrribute Scale (MMAS)	1 (1.33)
Mental Health Inventory (MHI-5)	1 (1.33)
Minnesota Living with Heart Failure Score (MLWHF)	1 (1.33)
Modified client service receipt inventory (CSRI)	1 (1.33)
Modified Falls Efficacy Scale (MFES)	1 (1.33)
Modified Index of Community Involvement (ICI)	1 (1.33)
Modified Index of Domestic participation (IPDL)	1 (1.33)
Morisky 4 item Self Report Measure of Medication Taking Behaviour (MMAS-4)	1 (1.33)
Morisky Medication Adherence Scale	2 (2.67)
Motivation to Quit Questionnaire	1 (1.33)
Multidimensional Scale of Perceived Social Support (MSPSS)	1 (1.33)
Moods and Feelings Questionnaire (MFQ)	1 (1.33)
Neurological Disorders Inventory for Epilepsy (NDDI-E)	1 (1.33)
Nijmegen Hyperventilation Questionnaire	1 (1.33)
Nottingham Extended Activities of Daily Living (NEADL)	2 (2.67)
Numerical Rating Scale (NRS) for breathlessness	1 (1.33)
Older People's Quality of Life Questionnaire (OPQOL)	1 (1.33)
Olerud and Molander Ankle Score (OMAS)	2 (2.67)
Brief Illness Perception Questionnaire (B-IPQ)	1 (1.33)
Pain Diary	1 (1.33)
Oxford Handicap Score (OHS)	1 (1.33)
Oxford Hip / Knee Score	1 (1.33)
Oxford Shoulder Score (OSS)	1 (1.33)
Pain Visual Analogue Scale (VAS)	1 (1.33)
Parenting Styles and Dimensions Questionnaire (PSDQ)	1 (1.33)
Pathway Questionnaire not named (Patient Progression through Mental Health Service)	1 (1.33)
Patient 4 week diary (falls, exercise, service use)	1 (1.33)
Patient Costs Questionnaire Secondary	1 (1.33)
Patient Diary (Meds Adherence, Illness Severity and Symptoms)	1 (1.33)
Patient Diary/Calender of Resource Use	1 (1.33)
Patient Experience of Care - Modified version of the National GP Patient Survey (NGPPS)	1 (1.33)
Patient Health Questionnaire 9 (PHQ-9)	6 (8.00)	1 added = listed as other PROMS PHQ9
Patient Health Questionnaire 9 (PHQ-15)	1 (1.33)
Patient Satisfaction (Measure not named)	1 (1.33)
Perceived Criticism Scale (PCS)	1 (1.33)
Phone_FITT Questionnaire	1 (1.33)
Physical Activity Scale for the Elderly (PASE) Primary	1 (1.33)
Preference Questionnaire	1 (1.33)
Psychosis Attachment Measure (PAM-SR)	1 (1.33)
Pain Diary	1 (1.33)
Participant log of UTI Syptoms	1 (1.33)
Patient Diary for Health Utilisation	1 (1.33)
Patient Global Impression of Improvement in their Urinary Infection (PGI-I)	1 (1.33)
Patient Orientated Eczema Measure (POEM)	1 (1.33)
Patient Rated Wrist Evaluation Questionnare	1 (1.33)
Patient Reported Symptom Recurrence	1 (1.33)
Patient Satisfaction Measure - study tailored questionnaire	1 (1.33)
Pediatric Quality of Life Inventory (PEDSQL)	5 (6.67)	includes 1 parent completion and 1 parent & child completion
Pelvic Floor Muscle Exercise Self Efficacy Scale (PFME)	1 (1.33)
Pelvic Organ Prolapse Symptom Scale (POP-SS)	1 (1.33)
Pressure Ulcer Quality of Life – Utility Index (PUQOL-UI)	1 (1.33)
Pressure Ulcer Quality of Life (PU-QOL)	1 (1.33)
Quality of Life - Alzheimer's Disease Scale (QOL-AD)	1 (1.33)
Quality of Life in Epilepsy Inventory (QOLIE 31)	1 (1.33)
Quality of Life in Epilepsy Inventory (QOLIE 31)	1 (1.33)
Quality of the Carer Patient Relationship (QCPR) completed by patient and carer	1 (1.33)
Quit Attempts and changes in Motivation and Intention to Quit	1 (1.33)
Relationship Scales Questionnaire (RSQ)	1 (1.33)
Resilience Scale (RS-14)	1 (1.33)
Resource Use questionnaire	2 (2.67)
Response to Depression Questionnaire	1 (1.33)
Scottish Physical Activity Questionnaire (SPAQ)	1 (1.33)
Self Complete Behavioural Recovery Questionnaire	1 (1.33)
Self Efficacy in Diabetes Scale (SED)	1 (1.33)
Self Report Breathlessness Visual Analogue Scale (VAS)	1 (1.33)
Self Report Confidence for Quitting	1 (1.33)
Self Report Daily Urges to Smoke	1 (1.33)
Self Report desire to smoke before and after intervention	1 (1.33)
Self Report of Physical Activity Levels	1 (1.33)
Self Report of Smoking Abstinence	1 (1.33)
Self Report Self Confidence for Physical Activity	1 (1.33)
Self Report Thoracic Pain Visual Analogue Scale (VAS)	1 (1.33)
Self Report Use of Community Facilities for Physical Activity	1 (1.33)
Self Report Weekly Urges to Smoke	1 (1.33)
Self Reported Abstinence	1 (1.33)
Self Reported Attendance	1 (1.33)
Self Reported Costs Incurred Patient and Carer completion	1 (1.33)
Self Reported Daily Cigarette Consumption	1 (1.33)
Self Reported Falls Calender	1 (1.33)
Self Reported Further Falls	1 (1.33)
Self Reported Health and Social Care Contacts	1 (1.33)
Self-Compassion Scale (SCS)	1 (1.33)
Service Use Questionnaire	1 (1.33)
Severity of Alcohol Dependence Questionnaire (SADQ)	1 (1.33)
Sexual Activity Questionnaire (SAQ)	1 (1.33)
SF-12 Secondary	12 (16.00)	includes 1 SF-12 (v2) Secondary and 1 SF-12 (v2+4) Secondary
SF-36 Secondary	13 (17.33)	includes 1 = SF-36 (v2) Secondary
Short Falls Efficacy Scale (FES)	1 (1.33)
Shoulder Pain and Disability Index (SPADI)	1 (1.33)
Side Effect Scale (Not Named)	1 (1.33)
Social Functioning Questionnaire (SFQ)	1 (1.33)
Social Participation Questionnaire (SPQ)	1 (1.33)
State Trait Anxiety Inventory (STAI)	1 (1.33)
Stigma Scale of Epilepsy (SSE)	1 (1.33)
Stool Chart	1 (1.33)
Strengths and Difficulties Questionnaire (SDQ) - Parent and child versions	1 (1.33)
Study Specific Questionnaire - NHS resource use	1 (1.33)
Study Specific Questionnaire - evaluation of compliance	1 (1.33)
Study Specific Questionnaire - positives/negatives about the device	1 (1.33)
Symptom Diary - completed by parents	1 (1.33)
Symptom Severity Score (SSS)	1 (1.33)
The De Jong-Gierveld Loneliness Scale Primary	1 (1.33)
The Guernsey Community and Leisure Participation Assessment (GPLA)	1 (1.33)
The Internalised Stigma of Mental Illness Scale (ISMIS)	1 (1.33)
The Lubben Social Network Scale (LSNS)	2 (2.67)
Townsend Disability Scale (TDS)	1 (1.33)
Treatment Satisfaction Questionnaire	1 (1.33)
Trial Specific Seizure Diary	1 (1.33)
Ulcer Related Pain Scale	1 (1.33)
Urinary Tract Infection Questionnaire (UTI)	1 (1.33)
Urinary Incontinence Questionnaire (ICI)	1 (1.33)
Use of Medical Services	1 (1.33)
Vaizey Incontinence Score	1 (1.33)
Venous Insufficiency Epidemiological and Economic Study (VEINES-QOL)	1 (1.33)
Warwick Edinburgh Mental Well-Being Scale (WEMWBS)	1 (1.33)
Weekly Adverse Event Diary	1 (1.33)
Weekly Symptom Diary	1 (1.33)
WHOOLEY QUESTIONS	1 (1.33)
WHOQOL-BREF	2 (2.67)
WHOQOL-OLD	1 (1.33)
Work Stress Assessment Questionnaire (WSA)	1 (1.33)
Working Alliance Inventory (WAI)	1 (1.33)
Yale Brown Obsessive Compulsive Scale (YBOCs self rated)	1 (1.33)
Zung Self Rating Depression Scale (ZDS)	1 (1.33)
